# Supplementary material for: Decomposing Working Memory in Recurrent Major Depression: Impaired Encoding and Limited Maintenance Immune-to-Encoding Constraint
Source: Brain Sci. 2022 Dec 24;13(1):38. doi: 10.3390/brainsci13010038 (PMC9856303; doi:10.3390/brainsci13010038)
Supplement: Supplementary file 1 [file brainsci-13-00038-s001.zip]

Archive with 1 entries (1 files):
- brainsci-1968268-supplementary.pdf
